# Supplementary material for: Characterization of hemin-binding protein 35 (HBP35) in Porphyromonas gingivalis: its cellular distribution, thioredoxin activity and role in heme utilization
Source: BMC Microbiol. 2010 May 25;10:152. doi: 10.1186/1471-2180-10-152 (PMC2907840; doi:10.1186/1471-2180-10-152)
Supplement: Additional file 5 — Bacterial strains and plasmids used in this study. [file 1471-2180-10-152-S5.XLS]

## Sheet: Sheet1
Additional file 5. Bacterial strains and plasmids used in this study.
Strain or plasmid	Description	Source or reference
P. gingivalis strains
33277	Wild type	ATCC
KDP136	rgpA::Emr rgpB::Tcr kgp::Cmr	36
KDP164	hbp35::Emr	This study
KDP166	hbp35 deletion, Emr	This study
KDP167	hbp35 deletion of K340-P344 , Emr	This study
KDP168	hbp35 [M115A]::Emr	This study
KDP169	hbp35 [M135A]::Emr	This study
KDP170	hbp35 [M115A and M135A]::Emr	This study
KDP171	hbp35+, Apr (complemented strain derived from KDP166)	This study
E. coli strains
BL21(DE3)pLysS	Host strain for expression vector pET21d(+), pET30Ek/LIC	Invitrogen
XL1Blue	General-purpose host strain for cloning	Stratagene
Plasmids
pAL30	Apr, contains ermF in pGEM-T Easy	22
pBluescript SK-	Apr, cloning vector plasmid	Stratagene
pCR4	Apr Kmr, PCR TA cloning vector plasmid	Invitrogen
pCS22	Apr, contains cepA at AatII site of pCS14	Seers et al. (unpublished)
pET21d(+)	Apr, expression vector plasmid	Novagen
pET30Ek/LIC	Kmr, expression vector plasmid	Novagen
pGEM-T Easy	Apr, PCR TA cloning vector plasmid	Promega
pKD399	Apr Emr, contains ermF ermAM in pUC18	29
pKD704	Apr Emr, contains the 0.77 kb fimA-upstream, ermF ermAM and 0.78 kb fimA-downstream in pBluescript SK-	29
pKD732	Apr, contains the 0.8 kb PCR-amplified fragment (hbp35 region) in pGEM-T Easy	This study
pKD733	Apr, contains the 0.7 kb PCR-amplified fragment (hbp35 region) in pGEM-T Easy	This study
pKD734	Apr Emr, contains the 0.7 kb hbp35 region within BglII-NotI of pKD704	This study
pKD735	Apr Emr, contains the 0.8 kb hbp35 region within KpnI-EcoRI of pKD734	This study
pKD737	Apr, contains the 0.49 kb hbp35-upstream region in pGEM-T Easy	This study
pKD738	Apr Kmr, contains the 0.47 kb hbp35-downstream region in pCR4	This study
pKD739	Apr, contains the 0.49 kb hbp35-upstream region within SphI and BamHI of pAL30	This study
pKD740	Apr, contains the 0.47 kb hbp35-dowstream region within PstI and SacI of pKD739	This study
pKD741	Apr, contains the 1.5 kb PCR-amplified fragment (hbp35 region) in pCR4	This study
pKD742	Apr, contains the 0.47 kb PCR-amplified fragment (hbp35-downstream region) in pGEM-T Easy	This study
pKD743	Apr Kmr, contains the 0.47 kb hbp35-downstream region within BamHI and NotI of pKD741	This study
pKD744	Apr, contains the BglII site after putative terminator region of hbp35 in pBluescript SK-	This study
pKD745	Apr Emr, contains ermF ermAM at the BglII site of pKD744	This study
pKD746	Apr Emr, possessing the point mutation hbp35 (M115A) in pKD735	This study
pKD747	Apr Emr, possessing the point mutation hbp35 (M135A) in pKD735	This study
pKD748	Apr Emr, possessing the point mutations hbp35 (M115A and M135A) in pKD735	This study
pKD749	Apr Kmr, 1.0 kb PCR-amplified fragment (hbp35 region) in pCR4	This study
pKD750	Apr, contains the 1.0 kb hbp35 region within EcoRI and XhoI in pET21d(+)	This study
pKD751	Kmr, contains the 0.97 kb PCR-amplified fragment (hbp35 region) in pET30Ek/LIC	This study
pKD752	Kmr, possessing the point mutations hbp35 (C48S and C51S) in pKD751	This study
pKD753	Kmr, contains the 0.66 kb PCR-amplified fragment (hbp35 region) in pET30Ek/LIC	This study
pKD754	Apr, contains the intact hbp35 gene within KpnI-BglII of pKD744	This study
pKD755	Apr, contains cepA at the BglII site of pKD754	This study
pMD125	Apr, contains the hbp35 region in pTZ19R	30
